# Supplementary material for: Real-Time PCR-Based Detection of Hepatitis E Virus in Groundwater: Primer Performance and Method Validation
Source: Int J Mol Sci. 2025 Jul 30;26(15):7377. doi: 10.3390/ijms26157377 (PMC12347669; doi:10.3390/ijms26157377)
Supplement: Supplementary file 1 [file ijms-26-07377-s001.zip]

Archive with 2 entries (2 files):
- 03-2. Supplementary Tables S1 and S2_v2.pdf
- 04. Supplementary Figure S1.jpg
